# Supplementary material for: Chemical Constituents with Anti-Proliferative Activity on Pulmonary Arterial Smooth Muscle Cells from the Roots of Anthriscus sylvestris (L.) Hoffm
Source: Molecules. 2024 May 28;29(11):2547. doi: 10.3390/molecules29112547 (PMC11173479; doi:10.3390/molecules29112547)
Supplement: Supplementary file 1 [file molecules-29-02547-s001.zip]

Archive with 1 entries (1 files):
- molecules-3039249-supplementary.pdf
